# Supplementary material for: Novel hybridization- and tag-based error-corrected method for sensitive ctDNA mutation detection using ion semiconductor sequencing
Source: Sci Rep. 2022 Apr 6;12:5816. doi: 10.1038/s41598-022-09698-5 (PMC8986848; doi:10.1038/s41598-022-09698-5)
Supplement: Supplementary file 2 — Supplementary Information 2. [file 41598_2022_9698_MOESM2_ESM.xlsx]

## Sheet: HYTEC-seq
Method	Sample ID	Total number of sequenced reads	Total number of covered targeted bases	Average coverage (and range) per targeted base	Percentage of targeted bases with coverage >1000
HYTEC-Seq	P1-1	2,464,843	15.35	11,217 (1,605-21,047)	1
	P3-1	27,629,189	15.35	120,304 (14,256-234,230)	1
	P4-1	19,096,185	15.35	59,381 (8,862-117,598)	1
	P5-1	19,924,442	15.35	83,105 (11,381-153,261)	1
	P6-1	19,081,269	15.35	115,825 (11,281-256,185)	1
	P7-1	2,058,478	15.35	9,665 (1,869-20,854)	1
	P7-16	19,688,338	15.35	96,311 (11,329-176,286)	1
	P8-1	11,760,448	15.35	76,877 (12,350-153,050)	1
	P9-1	14,900,957	15.35	92,781 (11,782-200,366)	1
	P10-1	5,226,692	15.35	26,499 (4,974-46,953)	1
	P11-1	21,385,693	15.35	81,148 (7,957-167,303)	1
	P13-1	16,223,884	15.35	66,301 (9,517-131,933)	1
	P14-1	4,471,020	15.35	24,382 (5,090-50,644)	1
	P15-1	18,530,321	15.35	122,436 (16,680-245,372)	1
	P16-1	4,685,382	15.35	20,498 (4,224-38,410)	1
	P17-1	4,400,663	15.35	22,348 (3,241-41,326)	1
	P19-1	17,043,227	15.35	79,247 (11,806-164,522)	1
	P19-3	24,510,780	15.35	109,629 (11,308-242,679)	1
	P21-1	14,379,858	15.35	98,342 (16,208-202,231)	1
	P22-1	2,051,654	15.35	9,091 (11-19,871)	95.37 %
	P23-1	14,319,178	15.35	95,102 (13,186-200,084)	1
	P24-1	18,047,156	15.35	69,155 (10,805-129,227)	1
	P25-1	14,959,023	15.35	97,304 (13,609-187,889)	1
	P27-1	22,546,750	15.35	94,754 (15,273-174,997)	1
	P28-1	18,260,758	15.35	82,956 (12,962-156,304)	1
	P28-3	22,822,179	15.35	85,157 (10,802-154,867)	1
	P29-1	5,136,838	15.35	26,206 (4,191-47,684)	1
	P30-1	4,346,681	15.35	23,048 (3,471-45,812)	1
	P31-1	1,849,300	15.35	8,363 (1,279-17,427)	1
	P32-1	17,843,032	15.35	67,766 (13,186-124,080)	1
	P33-1	4,486,938	15.35	23,660 (3,161-55,120)	1
	P34-1	2,660,713	15.35	12,441 (1,707-23,973)	1
	P35-1	11,613,727	15.35	79,154 (14,755-164,860)	1
	P36-1	3,133,049	15.35	18,575 (3,123-39,572)	1
	P37-1	14,000,100	15.35	83,570 (7,912-170,064)	1
	P38-1	20,638,663	15.35	135,076 (19,303-265,582)	1
	P39-1	13,557,295	15.35	91,051 (14,213-190,369)	1
	P40-1	12,380,066	15.35	76,304 (15,125-160,776)	1
	P41-1	2,460,248	15.35	11,160 (1,515-21,173)	1
	P42-1	5,125,071	15.35	13,961 (3,251-25,487)	1
	P43-1	23,731,481	15.35	129,265 (11,667-279,949)	1
	P44-1	21,324,349	15.35	25,857 (4,187-47,171)	1
	P46-1	2,186,844	15.35	10,037 (1,414-20,264)	1
	P47-1	2,400,255	15.35	10,510 (1,427-19,726)	1
	P48-1	24,372,689	15.35	142,875 (6,702-313,432)	1
	P49-1	9,050,750	15.35	31,339 (4,787-61,775)	1
	P50-1	1,133,948	15.35	4,639 (839-11,993)	99.63 %
	C1	6,202,012	15.35	16,318 (3,591-28,351)	1
	C2	7,250,594	15.35	50,523 (9,256-104,843)	1
	C3	2,737,215	15.35	18,537 (3,097-39,562)	1
	C4	5,629,721	15.35	34,670 (6,174-70,599)	1
	C5	4,412,599	15.35	21,538 (2,996-51,724)	1
	C6	3,981,405	15.35	20,009 (3,174-44,640)	1
	C7	8,423,515	15.35	32,799 (5,472-67,779)	1
	C8	6,326,940	15,350	43,657 (6,865-87,284)	1
	C9	5,442,481	15,350	37,774 (6,405-73,830)	1
	C10	5,141,455	15,350	14,832 (3,131-29,198)	1
	C11	5,530,670	15,350	38,390 (6,388-74,528)	1
	C12	4,502,163	15,350	21,805 (3,573-44,846)	1
	C13	5,066,329	15,350	17,603 (2,833-35,734)	1
	C14	5,696,099	15,350	14,026 (2,582-26,724)	1
	C15	6,015,142	15,350	2,508 (335-5,227)	96.5 %
	C16	6,194,137	15,350	38,319 (6,125-79,222)	1
	C17	4,037,804	15,350	20,353 (3,862-41,175)	1
	C18	2,941,283	15,350	21,000 (3,817-44,240)	1
	C19	7,892,140	15,350	20,203 (3,849-40,662)	1
	C20	6,879,930	15,350	19,586 (3,491-37,187)	1
	C21	5,093,212	15,350	25,412 (4,959-51,471)	1
	C22	5,098,875	15,350	26,092 (5,522-53,834)	1
	C23	6,300,684	15,350	44,419 (8,284-91,155)	1
	C24	5,595,106	15,350	38,542 (6,897-80,385)	1
	C25	7,305,177	15,350	50,123 (10,677-107,777)	1
	C26	4,425,767	15,350	19,552 (3,486-40,552)	1
	C27	7,950,613	15,350	51,104 (9,577-101,318)	1
	C28	7,352,461	15,350	44,939 (7,817-93,931)	1
	C29	7,312,257	15,350	43,132 (7,411-85,534)	1
	C30	7,534,375	15,350	9,617 (1,481-19,333)	1
	C31	4,251,677	15,350	28,076 (4,902-58,358)	1
	C32	2,436,164	15,350	17,381 (2,775-38,174)	1
	C33	4,656,866	15,350	30,037 (5,289-63,814)	1
	C34	5,684,785	15,350	6,076 (908-13,235)	99.93 %
	C35	4,746,311	15,350	22,759 (2,698-59,588)	1
	C36	5,170,224	15,350	26,390 (3,160-54,028)	1
	C37	4,779,459	15,350	19,802 (2,646-37,875)	1
	C38	6,478,526	15,350	17,310 (2,616-31,951)	1
	C39	2,714,696	15,350	17,695 (2,840-38,989)	1
	C40	5,756,535	15,350	29,406 (5,742-59,582)	1
	C41	5,860,078	15,350	18,461 (4,040-34,780)	1
	C42	8,461,193	15,350	24,274 (4,804-43,630)	1
	C43	5,230,011	15,350	18,319 (3,656-40,226)	1
	C44	6,409,839	15,350	18,465 (3,334-33,815)	1
	C45	2,149,839	15,350	14,551 (2,702-30,464)	1
	C46	3,599,665	15,350	18,083 (2,183-38,211)	1
	C47	2,312,713	15,350	15,745 (2,767-34,001)	1
	C48	9,490,514	15,350	62,781 (11,757-130,323)	1
	C49	4,611,341	15.35	16,650 (2,778-31,391)	1
	C50	4,327,267	15.35	22,091 (4,283-50,310)	1
	C51	7,730,057	15.35	43,461 (8,208-88,202)	1
	C52	5,231,095	15.35	17,219 (3,075-32,248)	1
	C53	7,373,763	15.35	49,987 (9,386-105,771)	1
	C54	6,505,906	15.35	43,899 (5,950-90,138)	1
	C55	5,933,180	15.35	11,906 (2,304-22,091)	1
	C56	5,394,720	15.35	35,093 (6,241-68,147)	1
	C57	5,722,474	15.35	30,084 (5,635-61,838)	1
	C58	7,353,297	15.35	51,818 (9,865-103,957)	1
	C59	5,856,737	15.35	13,029 (2,812-23,563)	1
	C60	5,008,200	15.35	13,931 (3,074-27,506)	1
	50 ng Horizon control 5%_1	18,230,773	15.35	89,295 (16,521-185239)	1
	50 ng Horizon control 5%_2	15,815,615	15.35	70,812 (12,066-136,368)	1
	50 ng Horizon control 1%_1	19,449,848	15.35	87,134 (15,765-179,912)	1
	50 ng Horizon control 1%_2	19,427,124	15.35	75,979 (15,426-141,679)	1
	50 ng Horizon control 0.5%_1	16,212,678	15.35	65,072 (11,157-131,724)	1
	50 ng Horizon control 0.5%_2	15,582,503	15.35	76,454 (13,661-145,346)	1
	50 ng Horizon control 0.1%_1	18,882,504	15.35	77,785 (14,212-162,258)	1
	50 ng Horizon control 0.1%_2	14,877,223	15.35	75,075 (13,751-140,155)	1
	50 ng Horizon control WT_1	18,250,773	15.35	90,030 (16,608-182,772)	1
	50 ng Horizon control WT_2	16,895,135	15.35	65,368 (12,530-119,764)	1
	20 ng Horizon control 5%_1	16,223,544	15.35	103,366 (15,960-197,849)	1
	20 ng Horizon control 5%_2	18,149,046	15.35	112,172 (17,089-208,477)	1
	20 ng Horizon control 5%_3	22,873,106	15.35	92,476 (12,206-159,602)	1
	20 ng Horizon control 1%_1	16,611,992	15.35	102,804 (14,762-192,745)	1
	20 ng Horizon control 1%_2	20,176,046	15.35	128,759 (18,331-259,230)	1
	20 ng Horizon control 1%_3	16,788,009	15.35	73,405 (10,165-129,206)	1
	20 ng Horizon control 0.5%_1	17,516,037	15.35	60,282 (8,371-113,645)	1
	20 ng Horizon control 0.5%_2	17,445,774	15.35	112,120 (16,737-216,009)	1
	20 ng Horizon control 0.5%_3	18,774,816	15.35	74,452 (9,334-128,417)	1
	20 ng Horizon control 0.1%_1	16,725,206	15.35	107,589 (13,869-204,995)	1
	20 ng Horizon control 0.1%_2	19,892,787	15.35	134,063 (17,298-251,795)	1
	20 ng Horizon control 0.1%_3	16,476,576	15.35	46,971 (5,529-78,748)	1
	20 ng Horizon control WT_1	18,669,456	15.35	115,247 (14,954-223,509)	1
	20 ng Horizon control WT_2	17,611,462	15.35	115,491 (17,371-221,652)	1
	20 ng Horizon control WT_3	18,147,151	15.35	73,172 (8,079-127,179)	1
	50 ng Cell line mix 5%_1	24,374,570	15.35	74,773 (9,212-146,888)	1
	50 ng Cell line mix 5%_2	16,432,611	15.35	68,125 (7,952-136,530)	1
	50 ng Cell line mix 1%_1	19,409,742	15.35	94,421 (12,033-186,604)	1
	50 ng Cell line mix 1%_2	16,194,608	15.35	25,705 (3,031-53,728)	1
	50 ng Cell line mix 0.5%_1	14,330,581	15.35	67,611 (8,003-131,592)	1
	50 ng Cell line mix 0.5%_2	19,680,424	15.35	90,307 (9,832-183,516)	1
	50 ng Cell line mix 0.1%_1	17,842,852	15.35	41,766 (5,407-82,245)	1
	50 ng Cell line mix 0.1%_2	27,050,925	15.35	39,558 (5,049-80,047)	1
	50 ng Cell line mix WT_1	11,056,099	15.35	32,296 (211-73,444)	99.64%
	50 ng Cell line mix WT_2	7,107,268	15.35	19,571 (128-41,256)	99.45%
	20 ng Cell line mix 5%_1	14,157,433	15.35	60,554 (423-125,747)	99.8%
	20 ng Cell line mix 5%_2	17,103,579	15.35	60,820 (336-123,202)	99.77%
	20 ng Cell line mix 1%_1	12,537,327	15.35	17,487 (107-34,143)	99.45%
	20 ng Cell line mix 1%_2	16,319,178	15.35	73,208 (487-155,345)	99.81%
	20 ng Cell line mix 0.5%_1	12,635,567	15.35	55,921 (252-113,085)	99.76%
	20 ng Cell line mix 0.5%_2	16,175,986	15.35	73,925 (450-150,412)	99.85%
	20 ng Cell line mix 0.1%_1	15,759,305	15.35	72,539 (467-149,197)	99.86%
	20 ng Cell line mix 0.1%_2	15,847,991	15.35	72,020 (351-146,686)	99.8%
	20 ng Cell line mix WT_1	11,695,541	15.35	54,107 (297-111,434)	99.74%
	20 ng Cell line mix WT_2	12,210,061	15.35	60,723 (319-128,469)	99.77%
Oncomine Pan-Cancer Cell-Free Assay	P19-3	21,070,076	14.774	66,344 (13,035-449,282)	1
	P7-16	24,110,275	14.774	79,680 (20,220-351,057)	1
	P28-3	19,473,324	14.774	66,445 (13,080-222,109)	1
	P3-1	20,504,745	14.774	70,082 (15,596-163,722)	1
	P49-1	11,049,568	14.774	37,555 (6,948-84,350)	1
	P28-1	3,564,481	14.774	13,068 (2,336-27,711)	1
	P24-1	10,432,130	14.774	36,951 (5,591-82,715)	1
	P4-1	11,824,753	14.774	40,737 (6,806-100,199)	1
	P31-1	13,255,029	14.774	39,296 (4,954-222,785)	1
	P46-1	16,376,091	14.774	51,716 (8,236-324,678)	1
	P13-1	10,968,138	14.774	39,812 (6,416-87,362)	1
	P5-1	16,579,640	14.774	59,926 (10,214-131,878)	1
	C53	14,871,109	14.774	43,073 (9,008-379,515)	1
	C7	10,195,483	14.774	35,592 (7,330-93,634)	1
	C9	10,188,782	14.774	32,632 (6,836-185,194)	1
	C2	9,168,661	14.774	26,442 (5,975-258,090)	1
	C15	8,364,499	14.774	29,297 (3,049-83,904)	1
	C3	4,905,642	14.774	15,893 (2,497-64,434)	1
	C32	8,386,529	14.774	27,906 (4,085-115,169)	1
	C18	17,684,043	14.774	55,534 (8,073-358,114)	1
	50 ng Horizon control 5%	13,140,595	14.774	42,688 (9,965-214,634)	1
	50 ng Horizon control 1%	5,838,622	14.774	64,394 (33,382-117,973)	1
	50 ng Horizon control 0.1%	20,329,286	14.774	63,356 (11,299-408,569)	1
